# Supplementary material for: Efficacy of Mouth Rinses and Nasal Spray in the Inactivation of SARS-CoV-2: A Systematic Review and Meta-Analysis of In Vitro and In Vivo Studies
Source: Int J Environ Res Public Health. 2022 Sep 25;19(19):12148. doi: 10.3390/ijerph191912148 (PMC9566636; doi:10.3390/ijerph191912148)
Supplement: Supplementary file 1 [file ijerph-19-12148-s001.zip]

Archive with 1 entries (1 files):
- ijerph-1893154-supplementary.pdf
